# Supplementary material for: Clinical Outcomes of Online Adaptive Magnetic Resonance-Guided Stereotactic Body Radiotherapy of Adrenal Metastases from a Single Institution
Source: Cancers (Basel). 2024 Jun 19;16(12):2273. doi: 10.3390/cancers16122273 (PMC11201609; doi:10.3390/cancers16122273)
Supplement: Supplementary file 1 [file cancers-16-02273-s001.zip]

Archive with 1 entries (1 files):
- cancers-3000698-supplementary.pdf
